# Supplementary material for: Functional Conservation and Divergence of MOS1 That Controls Flowering Time and Seed Size in Rice and Arabidopsis
Source: Int J Mol Sci. 2022 Nov 3;23(21):13448. doi: 10.3390/ijms232113448 (PMC9655188; doi:10.3390/ijms232113448)
Supplement: Supplementary file 1 [file ijms-23-13448-s001.zip]

Archive with 1 entries (1 files):
- ijms-1900509-supplementary.pdf
